# Supplementary material for: GAPDH Is a Novel Ferroptosis-Related Marker and Correlates with Immune Microenvironment in Lung Adenocarcinoma
Source: Metabolites. 2023 Jan 17;13(2):142. doi: 10.3390/metabo13020142 (PMC9961514; doi:10.3390/metabo13020142)
Supplement: Supplementary file 1 [file metabolites-13-00142-s001.zip]

Archive with 1 entries (1 files):
- metabolites-2061062-supplementary.pdf
